# Supplementary material for: Calmodulin-Like (CML) Gene Family in Medicago truncatula: Genome-Wide Identification, Characterization and Expression Analysis
Source: Int J Mol Sci. 2020 Sep 27;21(19):7142. doi: 10.3390/ijms21197142 (PMC7582678; doi:10.3390/ijms21197142)
Supplement: Supplementary file 1 [file ijms-21-07142-s001.zip]

Archive with 8 entries (7 files):
- ijms-932830 R1 supplementary reformed/
- ijms-932830 R1 supplementary reformed/Table S1.xlsx
- ijms-932830 R1 supplementary reformed/Table S2.xlsx
- ijms-932830 R1 supplementary reformed/Table S3.xlsx
- ijms-932830 R1 supplementary reformed/Table S4.xlsx
- ijms-932830 R1 supplementary reformed/Table S5.xlsx
- ijms-932830 R1 supplementary reformed/Table S6.xlsx
- ijms-932830 R1 supplementary reformed/Table S7.xlsx
