# Supplementary material for: Calmodulin-Like (CML) Gene Family in Medicago truncatula: Genome-Wide Identification, Characterization and Expression Analysis
Source: Int J Mol Sci. 2020 Sep 27;21(19):7142. doi: 10.3390/ijms21197142 (PMC7582678; doi:10.3390/ijms21197142)
Supplement: Supplementary file 1 [file ijms-21-07142-s001.zip › ijms-932830 R1 supplementary reformed/Table S1.xlsx]

## Sheet: Medicago truncatula
Table S1 The CML protein sequence in Medicago truncatula
Gene Name	Gene ID	Sequence	Protein length
MtCML1	Medtr1g019600.1	MPVFIPIVREPEFKLKGLPQNIAMTEKQIRGILMKADRDGDGCLSKDELKKAFKEFGSRMPCWRASCCLRKVDTNRDGKISRDEIDFVVDYVLVWLESKN*	101
MtCML2	Medtr1g019610.1	MPVYVPSDKLKRVPMDQINIERKIIEKLEKADINNDGRYTKEELKKALKDLGSYYPGWRANRCLVKADFNKDGEISGEEIDTLIDYLLTRGFGKNYM*	98
MtCML3	Medtr1g019640.1	MPVFIPSDKPKRVSMDQINFERNIIEKLEKADINNDGRYTKKELKKALKDLGSYYPGWRANRCLMKADANKDGLISGEEIDTLVDYLLTRGFGKN*	96
MtCML4	Medtr1g019660.1	MPVFIPADKPKRVSMDQINFERNIIEKLEKADINNDGRYTKEELKKALKDLGSYYPGLRAIFCFMKADANKDGQISGEEIDTLIDYLLTRGFGKN*	96
MtCML5	Medtr1g030440.1	MSIYTCASVENLANMCPLTTNELELIFEKLDINSDGILTLEELNQLLVRTGFKYSIEELEYLVGKKSLNLSEFLCFYDSILNHKNGDGGDAEIEELESDLLKTFKVFDLDGDGFITSQELECVLKRLGMWDEEKDCRSMIYSYDINLDGKLDFKEFKNMMLLTLQSV*	168
MtCML6	Medtr1g032070.1	MGFRSLFHRKKKLQNTTSSSPTEVTTNTTFLSRTTSLQSRVQFTEDLEHVFRKFDVNGDGKISSSELGSIMGSLGQPATEEELDNMIREVDADGDGHINLEEFIELNTKDIDPNEILENLKDAFSVFDIDKNGSISAEELHNVMVSLGDQCSLAECQKMIGGVDSDGDGMIDFEEFKKMMMGSNFGSMEGTNQVDSET*	199
MtCML7	Medtr1g041285.1	MAEILNEDQIVEIKEAFCLFDKDGDGCITVEELATVIRSLDQNPTEEELQEMINEVDADGNGTIEFVEFLNLMAKKMKETDADEDLKEAFKVFDKDQNGYISASELRHVMINLGEKLTDEEVDQMIKEADLDGDGQVNFEEFVKMMMTIG*	151
MtCML8	Medtr1g046950.1	MDDEVRKIFNKFDKNGDGRISVTELEQMLSSLGSKWTTDELKTMMEHIDKNGDGYIDLKEFADFHCNDDAAAAAGKDEELRDAFNLYDLDKDGVISPTELHIVLNKLGEKCSLGDCQRMISNVDADGDGKVNFDEFKKMMTR*	143
MtCML9	Medtr1g047100.1	MDDEVRKIFSKFDKNGDGRISVSELEQMFSTFGSKTTSDEVKSMMKHIDQNGDGYIYLKEFADFHGNDAAAGAGKEEEIRDAFDLYDLDKDGLISVNELHIVLNKLGEKCSLSDCEIMISNVDADGDGNVNFEEFKKMMAS*	142
MtCML10	Medtr1g076650.1	MAHVLSEEQIVDFKEAFSLFDKDGDGCITVEELATVIRSLDQNPTEEELQDMISEVDADGNGTIEFDEFLNLMARKMKDTDAEEELREAFKVFDKDQNGYISASELRHVMINLGEKLSDEEVEQMIKEADMDGDGQVDFDEFVKMMMTIR*	151
MtCML11	Medtr2g086560.1	MSSYGRYNSPQSYAPSAPELPPPSNYTSQNTNYTQPPPPSYNNYTQPPPPSSNYNHPHNYPPSQVSSSGYPPSSSGYPPSSSSGYSNFPPGTNQDVIRSFQMVDRDRSGFIDDRELQQALSSSFHSFNLRTIRLLMFLFKHPHESLRIGPKEFTELWNCLGHWRGIFERYDKDRSGKIDPLELRDALYGIGYAVPASVLQLLLSKYSDGNNRRVELGFDSFVECGMIIKGLTDKFKDKDKRYSGSATLAYDDFMSMVIPFLVSYD*	266
MtCML12	Medtr2g098890.1	MPTILLRIFLLYNVVNSFLISLVPKKLITFFPHSWFTHQTLTTPSSTSKRGLVFTKTITMDPNELKRVFQMFDRNDDGRITKKELNDSLENLGIFIPDKELSQMIEKIDVNRDGCVDIEEFRELYESIMSERDEEEEEDMREAFNVFDQNGDGFISVDELRSVLVSLGLKQGRTVEDCKKMIGTVDVDGNGLVDYKEFKQMMKGGGFTALS*	212
MtCML13	Medtr3g067610.1	MDQEEVRKIFNKFDKNGDGKISRTELKEMMTALGSKTTTEEVTRMMEELDRNGDGYIDLKEFGELHNGGGDTKELREAFEMYDLDKNGLISAKELHAVMRRLGEKCSLGDCRKMIGNVDADADGNVNFEEFKKMMSRS*	139
MtCML14	Medtr3g088655.1	MSILSSTDLHRIFEKLDTNCDGFVSLEELNSVLQRICNTSSQFSLEELESLVEKKSLDFNEFLFFYNSISKEKNEENRGGDEDENDELERDLVKTFKVFDLDGDGFITSQELECVLKRLGFLDESSGKDCRSMIRFYDTNLDGRLDFQEFKNMMLITSV*	160
MtCML15	Medtr3g089070.1	MMKNAGFEHVLRYFDEDGDGKVSPAELRQRLRIMGEEILLKEAEMAIEAMDSDGDGYLSLEELIALMEEGGEEQKLKDLREAFEMYDSEKCGFITPKSLKRMLKKMGESKSIDECKAMIKHFDLDGDGLLSFDEFITMMQ*	141
MtCML16	Medtr3g089090.1	MKNAGFEHVLRYFDEDGDGKVSPAELRQRLRIMGEEILLKEAEMAIEAMDSDGDGYLSLEELIALMEEGGEEQKLKDLREAFEMYDSEKCGFITPKSLKRMLKKMGESKSIDECKAMIKHFDLDGDGLLSFDEFITMMQ*	140
MtCML17	Medtr3g109320.1	MGITEAFSKFVVEFLQTFKNSPPNSMPHHDHLDQNHQQNMLKLDERMIRALVTVFGMETNGRIKKENARQVVEKLGLIYGSDHKENKAFQDDDEEEVVVEEVLGELEDMSKRSELLLEAFKIFDEDGDGYIDAMELKRVLDCLGLDKGWDMNTIERMVKVVDLNFDGKVDFGEFELMMG*	180
MtCML18	Medtr4g067270.1	MDPNELKRVFQMFDRNGDGRITKKELTDSLENLGIFIPDKELTQMIEKIDVNGDGCVDLDEFGELYQSIMDEKDEEEDMREAFNVFDQNGDGFITVEELRVVLSSLGLKQGRTVEECKRMIMKVDVDGDGMVNYKEFKQMMKGGGFSALG*	151
MtCML19	Medtr4g082050.1	MHTLCNCITLSSYSNPEQVKQGLNSCIQNAEKLCKEEIIVVMEKLGLKVECDEDFKEEFGYEQEIAHMFENGVSLEELNEAFNVFDENKDGFIEAAELKRVLCCLGLHRDFVECLKMINAVDQNGDGLIDHYEFVVLMEQSFG*	144
MtCML20	Medtr4g086260.1	MSRTSFLDFQYNLSKRKYLRKPSRLFSKDKQNSGVTMFSKNRQNSGLKYIFQPSLDEMKMVFDKFDSNKDGKISQQEYKATLKSLGMEKSVNEVPNIFRVVDLDGDGFINFEEFMEAQKKGGGIRSLDIQTAFRTFDKNGDGKISAEEIKEMLWKLEERCSLEDCRRMVRAVDTDGDGMVDMNEFVAMMTQSMRHV*	197
MtCML21	Medtr4g103630.1	MRSNMEFERVLSYFDEDGDGKISPNELRSRMAKISGEFQLKEVEIAIEALDSDGDGLLSLEDLIALMESGGEEEKLKDLREAFEMYDDEGCGYITPKSLKRMLKKLGDSKSIEECKVMIKRFDLDGDGVLSFEEFRIMME*	141
MtCML22	Medtr4g112460.1	MSKVKVDQLNQLREIFRRFDMDSDGSLTMLELAALIRSLGVRPSGDEVQILLTKMDSNGNGSVEFDELVEAIMPNMNAEVLVNQEQLIGVFKCFDRDGNGFISAAELAGAMAKMGQPLTYKELIEMIREADMDGDGVISFSEFATIMARSASDLLGVFEYRNKTHSFQS*	170
MtCML23	Medtr4g115170.1	MVLATLLLAVLFIAGLINIIFYIPTNKIRAFLQIIFPTNNSNVSKTNLVTTTKLEKDANYGKEELKKVFSTFDKNGDGFITKQELKESLRNIRIFMDEKEIDDIVGKFDSNGDELIDFDEFCLLTSEFMGGGEGEKEGGVGSKEDELEELEANLKEAFDVFDKDNDGLISVEELALVLCSLGLSEGNKIEECKEMIRKVDMDGDGNVNFNEFKRMMKNGGANLFAT	226
MtCML24	Medtr4g127560.1	MALPQISQSNSISNSTSPLFGLIDLFLYLTFFNKIHNFFSSIWFFLLCQIHSGSSEVREEKKVSESKCSSQENESNIGRDNGDMIERDEVKMVMEKMGFFCSSESEELEEKYGSKELCEVFEENEPSLEELKQAFDVFDENKDGFIDAKELQRVLVILGLKQGSEFENCQKMITIFDENQDGRIDFIEFVNIMKNHFCC*	200
MtCML25	Medtr5g008695.1	MLSTLGSKTTSNEVKRMMEQIDQNGDSYIDLKEFTEFQWDDVVVAAVGKDDELRDAFDLYDLDKDGLISPKELHIFLNKLREKCSLSDCQRMISNDDVDGGGNVNFEEFNKMTAR	115
MtCML26	Medtr5g008705.1	MLDKNDDRKISVSELEEMLSMHGSKMTSGEVKRMMEQIDQNGDGYIDLKEFTDFHYTYAVAAGKDDELHDAFDLYNLDKDGLISPNELHIILNKLGEKCSHNDCQRMVSNVNADCDRNVNFEEFKKSMAC*	131
MtCML27	Medtr5g011850.1	MGKDLSDDQISSMKEAFTLFDTDNDGNIAPSELGILMRSLGGNPTQAQLKSIVAEENLTSPFDFSRFLDLMSKHMKPEPFDRQLRDAFKVLDKDATGFVSVNELRHILTSIGEKLEPAEFDEWIREVDVGSDGKIRYEDFIARMVAK*	148
MtCML28	Medtr5g011920.1	MEETFTLLDSDGEDKIPPSSPGILIKPHITFQFLFVFGSLSKHMKPESLNRQLRDAIKVLYKVY*	65
MtCML29	Medtr5g017510.1	MSKLSFLKLHGSFSAKPISPRKNIAEQNSFKLRETSNAEMSFQPKKDEMKWVFEKFDKNKDGKISLEEYKAAAKALDKGIICDNDAVKAFKAMDSDKDGFIDFKEFMEMFNGEGSKIKEEDIKSAFQVFDINGDGKISAEELSQIFKRLGESCSLSACKKMVKGVDSDGDGLIDLNEFTRMMMNGKKCA*	190
MtCML30	Medtr5g017550.1	MSKLSFLKFHGSFSAKPTSPRKNIAQKNSFKLRETSSTEMSFQPKKDEMKWVFEKFDTNKDGKISLEEYKAAAKSLDKGIGDPDAVKAFNVMDSDKDGFIDFKEFMEMFNGENNKIKEEEIKSAFQVFDINGDGKISAEELSQIFKRLGESCSLSACKKMVKGVDGDGDGLIDLNEFTRMMMNGKKCA*	189
MtCML31	Medtr5g017560.1	MSKLSFLKLHGSFSAKPISPRKNIAEQNSFKLRETSNAEMSFQPKKDEMKWVFEKFDKNKDGKISLEEYKAAAKALDKGIICDNDAVKAFKAMDSDKDGFIDFKEFMEMFNGEGSKIKEEDIKSAFQVFDINGDGKISAEELSQIFKRLGESCSLSACKKMVKGVDSDGDGLIDLNEFTRMMMNGKKCA*	190
MtCML32	Medtr5g025690.1	MVFSQFVCLIEEEKTSQNDDSNSTSCSTFFGLIDFFIYSTLFIRIQKFFSTFWFFLLCQLRSGDYEVKGEKQVLETESNVSRESGEIKRVEVETVMAKMGIFCSSESDELDEKYGSNELSELFDENEPSLEEVKMAFDVFDENKDGFIDAKELQRVMCILGLNEGLEVKNCQKMIKNFDENQDGRIDFTEFVKIMENRLC*	201
MtCML33	Medtr5g079340.1	MDDEVRKIFSKFDKNGDGKISRSELKEMLLTLGSETTSEEVKRMMEELDQNGDGFIDLKEFADFHCTEPGKDESSELRDAFDLYDLDKNGLISANELHAVLMKLGEKCSLNDCKKMISNVDVDGDGNVNFEEFKKMMAH*	140
MtCML34	Medtr6g007613.1	MSSILRGESRRFNNKQRARHHLTPQKRQEIKEAFELFDTDGSGTIDAKELNVAMRALGFEMTEEQIEQMIADVDKDGSGAIDYDEFEHMMTAKIGERDTKEELMKAFHIIDQDKNGKISVTDIKRIAKELGENFTDREIQVMVEEADQNNDREVDPEEFIMMMNRTSFRH*	171
MtCML35	Medtr6g023460.1	MVMDKVTQYIRVFNHFDENGDGKISSSELRQCVEAIGAKMSNEEAEMAVELLDSDGDGLIGLDDFVKFVEGGKEEEKVNDLREAFKMYEMEGCGCITPKSLKRMLGRLGECRSVDECQAMISQFDIDGDGVLSFDEFRTMML*	143
MtCML36	Medtr6g079570.1	MATNESIPVESDPTPTPSPLLGDMDELKKVFNNFDANGDGKISVNELETVLRTLRSDVPQQEELRRVMEELSTDRDGFINLSEFAAFCRSDTTDGGDSALRDAFDLYDKDKNGLISTEELHLALDRLGMKCSVEECQDMIKSVDSDGDGSVNFDEFKKMMTAKVKTHTVNESVS*	175
MtCML37	Medtr7g011010.1	MVFRQLVYLIAEENTLQNDESNSTLFGLIDFFMYSMFFIRIHKFFSSFWFFLFCQLRSGDLEVKGKKQLSETELNVSRDSNVSGESGEIKRNEVETVMANMGLFCSSESDELEEKYSSKEFSELFDENEPSLEEVKMAFDVFDENKDGFIDAMELKRVMCILGFKEGSEVENCQKMIKNFDANQDGRIDFIEFVKIMENRLC*	203
MtCML38	Medtr7g074020.1	MSSSILRGDSRRFNNKQRGKHHLTQQKRQEIKEAFELFDTDGSGTIDAKELNVAMRALGFEMTEEQIEQMIADVDKDGSGAIDYDEFEHMMTAKIGERDTKEELMKAFHIIDKDKNGKISASDIKRIAKELGQNFTDREIQEMVDEADQNNDREVDPEEFIMMMNTTGYRH*	172
MtCML39	Medtr7g074240.1	MGEMNLSSPSKSFRLRSQSLNSLRLRRIFDMFDKNGDSMITVEEISQALNLLGLEAEFKEVDSMIKSYIKPGNVGLTYEDFVGLHESLGDTYFSVAAETDEETQNEDLWEAFKVFDEDGDGYISAKELQVVLGKLGLVEGNLIDNVQRMILSVDTNHDGRVDFHEFKDMMRTTTVSSS*	179
MtCML40	Medtr7g075040.1	MLGLFETCFTFLNKKAKFLFNQPRSMNIIREPNTRLSSFVDMEMSNQFKQVFKLIDTNGDGKISTSELSELLSCLGCKDSIAAKEAEGMVNVLDSNGDGFVDLEEFMVVMDDKEGKFGCANDKEQDEYLMDAFHVFDTDKNGLISAKELKRVLINLGFDHCSIGECKRMIKGVDKNGDGFVDYEEFRSMMKSGQD*	196
MtCML41	Medtr7g089760.1	MDQGELARIFQMFDKNGDGRITKKELSDSLQNLGICISEEDLVQMIEKIDVNGDGYVDIDEFGELYQTIMDEKDEEEDMKEAFNVFDQNGDGFISGEELSAVLSSLGLKHGKTLEDCKNMIKKVDVDGDGMVNFKEFQQMMKAGAFAADSLS*	153
MtCML42	Medtr7g090450.1	MKFINPKNLSPKRLFRKKEKSSVSRSDPLSFGSSSSSDESLHKPITAGSQTPTSVLPEVSGEWSDITVDVQCELAQAFRLIDRDNDGVVSREELEAVLTRLGARPPTPEEIALMLSEVDSDGKGCISVETIMNRVGSGSSSGSDPNPEEELREAFEVFDTDRDGRISAEELLRVFRAIGDERCTLEECKRMIAGVDKNGDGFVCFQEFSLMMDLQR*	217
MtCML43	Medtr7g451050.1	MTLKISVARYEEIFLANKMGAVICCISEQGEKKSLERKLEKKIAEIRRNKFGQTKLKSIDSIVMLFPMFKERLKTLRGMFEQYDEDSNESIEPHELQTFLEDLQLHLPENEIENFFQYCDIDGSKGIQFNEFIVLLCLIHILTEPLSSDNSPKEELAQLGQVFDKIIEIFLFFDQNGDGKLNKKDMVRTMNETNPRERSPAHVTKNRFREMDWDKNGQVTFREFLFGFINWVGIDVDE*	239
MtCML44	Medtr8g036075.1	MLQTFTCCFTFLHKTKSPSNQPKRSPNIKLCSISDISISSFIQNEESGQFRQIFKLIDTNNDGKISTTELSEVLSCLGYNKCTASKEAESMIRVLDFNGDGFVDIDEFMFVMKEDGNFGKGKEHDHDEYLMDAFLVFDIDKNGLISPKELRRVLVNLGCENCSLRDCKRMIKGVDKNGDGFVDFEEFRSMMKIGLKFN*	199
MtCML45	Medtr8g066630.1	MNKKQHQVKLDDEQISELREIFRSFDRNNDGTLTQLELNSLLRSLGLKPSAEQLEGFIQRADTNNNGLIEFSEFVALVAPELLPAKSPYTEEQLRQLFRMFDRDGNGFITAAELAHSMAKLGHALTAEELTGMIKEADMDGDGMISFQEFAQAITSAAFDNSWV*	165
MtCML46	Medtr8g069915.1	MSMLQTDDQIKQLNDIFKRFDMDSDGSLTHLELAALLRSLGIKPTGDELYALLNNMDNNHNGYIEFDELVNAIMPDMNEDVLINQEQLLEVFRSFDRDGNGYITAAELAGSMAKMGHPLTYHELANMMAEADSNGDGVISFNEFATILAKSAADFLGVKVIGVKEEEKD*	170
MtCML47	Medtr8g070510.1	MGGAMGKGDSPKKFWVAETKLEAKMVEAMQRRECQGCSMKSFNTIILKFPKIDESFRKCRAIFEQFDEDSNGTIDQEELKKCFSKLEISFSEEETNDLFEACDINDDLGMKFSEFIVLLCLVYLLKDDPAALHAKSRIGMPNLEATFETLVDTFVFLDKNKDGYVSKNEMVQAINETTSGERSSGRIAMKRFEEMDWDKNGMVNFKEFLFAFTRWVGIDEFEDEENA*	228
MtCML48	Medtr8g078270.1	MARILKPSKWFANKLGLKLIRSRSSNSSSLCSPRSPISLSTTPKTNTNEDEKGLREVFKYFDGDGDGKISAYELRSYFGSIGEHMSHEEAERVINYLDGDGDNLLDFNDFIKLMKGEGGRDDDKDLRKAFEMFVWEEKEGCITPKGLQRMLQRLGDDRSYEECVVMIDAFDIDHNGVLDFNEFHQMMA*	189
MtCML49	Medtr8g105230.1	MPMGLKSMFNKPSSSSDPPSRSTSLSVRSRTRLAGELEEVFKKFDVNGDGKISASELGSIMGSLGQQTSEQELNNMIREVDGDGDGCISLQEFIELNTKGVDSDEILENLKDAFAVFDMDGNGSITAEELNTVMRSLGEECSLAECRKMIGGVDSDGDGTIDFEEFRMMMMMGSRHDTTDRVKPEPMPTE*	191
MtCML50	Medtr8g107110.1	MATNPNTETTTTTKSSVYLGDMDELKTVFTRFDTNGDGKISVTELDNILRSLGSTVPKDELQRVMEDLDTDRDGFINLAEFAAFCRSGSADGDVSELREAFDLYDKDKNGLISATELCQVLNTLGMKCSVEECHTMIKSVDSDGDGNVNFEEFKKMMNNNQANSN*	166
