# Supplementary material for: Calmodulin-Like (CML) Gene Family in Medicago truncatula: Genome-Wide Identification, Characterization and Expression Analysis
Source: Int J Mol Sci. 2020 Sep 27;21(19):7142. doi: 10.3390/ijms21197142 (PMC7582678; doi:10.3390/ijms21197142)
Supplement: Supplementary file 1 [file ijms-21-07142-s001.zip › ijms-932830 R1 supplementary reformed/Table S2.xlsx]

## Sheet: Microarray data
Table S2 The expression pattern of MtCML genes in different developmental tissues of Medicago truncatula
Microarray data
Gene name	Leaf	Petiole	Stem	Flower	Pod	Root	Seed 10 DAP	Seed 12 DAP	Seed 16 DAP	Seed 20 DAP	Seed 24 DAP	Seed 36 DAP
MtCML50	835.6	493.2	1209.2	1311.6	456.5	138	692.077	393.714	179.033	169.66	253.996	616.539
MtCML47	89.4	83	67.2	153.8	80.2	130.1	180.582	179.456	297.397	482.715	638.084	548.526
MtCML7	14.1	36.6	39.7	12.3	12.2	649.5	10.8757	8.35775	7.94483	9.29667	6.88821	7.67322
MtCML39	86	52.6	110.9	389.7	41.6	718.8	10.6423	7.83999	11.8342	8.44193	11.1568	15.7647
MtCML14	12.1	11.4	10.2	15.7	12.2	837.6	8.45728	8.66532	9.05628	7.92765	9.74151	9.50397
MtCML10	33.4	83.6	128.8	404.9	32.2	623.8	18.5698	15.8134	14.3853	13.5073	17.4017	21.1814
MtCML20	336.8	139.4	72.5	140.9	120.4	38.8	71.5133	69.4549	65.3826	55.6792	31.223	127.875
MtCML22	7.7	11	45.5	10.2	9.2	1308.8	7.49748	7.09178	8.27941	7.85687	10.4043	8.49562
MtCML42	2056.9	3566	4692	4917.6	3745.3	6701.9	3357.07	2353.23	1536.9	1469.98	1538.03	1064.77
MtCML41	7.3	7.3	7.8	152	13.9	7.2	6.73067	6.8166	6.85445	6.65365	7.15594	6.57569
MtCML15	94.2	177.3	743.4	373.2	51.5	261.7	321.399	84.3711	30.5091	42.9312	92.5199	647.781
MtCML16	94.2	177.3	743.4	373.2	51.5	261.7	321.399	84.3711	30.5091	42.9312	92.5199	647.781
MtCML44	7.8	7.6	7.2	22	92.9	15.8	5.91275	6.09421	6.12574	6.90912	6.7128	82.1619
MtCML37	203.8	60.7	46.4	26.5	16.5	380.9	20.643	15.6784	14.5278	9.63268	11.4063	12.758
MtCML49	13.8	18	19.8	34.9	20.1	234.1	24.2602	22.3578	15.913	15.2586	17.8136	14.3236
MtCML48	92.8	144.7	106.9	122.9	98.7	74.5	9.95861	9.39324	9.67775	11.1781	9.56152	8.97362
MtCML12	362.9	943.9	1776.4	750.1	1519.8	1496.4	49.5872	67.506	275.016	356.962	113.607	11.8944
MtCML24	53.8	54	54	26.2	42.7	357.8	401.307	170.922	46.5783	70.3394	97.7711	209.238
MtCML45	38.1	31.7	76.3	39.4	119.3	182.9	24.0393	26.7997	14.8599	20.7782	20.108	17.8369
MtCML17	6.7	8.5	9.9	118.5	8.2	817.7	19.26	12.4596	16.1058	92.6835	97.0642	45.1082
MtCML27	3853	6070.4	7828.2	6552.3	8010	7314	6862.59	6894.71	6608.68	7254.06	6912.56	6410.55
MtCML36	657.1	542.5	730.3	1165.3	989	856.7	858.498	826.433	425.13	300.119	328.735	542.415
MtCML13	1994.9	1961.8	3148.5	3178.8	713.3	545.2	1533.3	1055.48	594.205	306.224	288.434	243.068
MtCML33	92.9	326.2	488.6	1636.6	254.9	288.1	91.5909	36.8814	18.6097	16.6618	16.7374	49.7104
MtCML38	938.8	868.1	752	1047.7	846.9	777.5	1320.56	1183.08	772.249	640.386	476.059	224.106
MtCML11	314.5	393.1	474.6	510.6	179	635.6	418.242	363.703	428.988	971.996	1096.94	827.536
MtCML30	756.2	197.4	136.9	1460.8	65.8	339.9	50.524	40.4605	18.6398	33.336	23.8651	111.557
MtCML23	754.2	263.4	359.3	245.2	262	183.8	48.8846	26.4589	28.6846	38.2895	39.6027	332.122
MtCML3	356.6	3888.9	2805	1902.7	282.1	409.9	17.0433	15.2411	12.535	9.83711	13.084	21.8267

## Sheet: qRT-PCR
Table S2 The expression pattern of MtCML genes in different developmental tissues of Medicago truncatula
qRT-PCR data	MtCML7		MtCML14		MtCML17		MtCML20		MtCML22		MtCML47
Tissues	Relative expression	SEM	Relative expression	SEM	Relative expression	SEM	Relative expression	SEM	Relative expression	SEM	Relative expression	SEM
Root	0.141938	0.00415428	0.129109	0.00660774	0.0250334	0.0031078	0.0344345	0.000880057	0.346278	0.00776547	0.0605106	0.00258163
Stem	0.164938	0.0059619	0.0334157	0.00247791	0.00174809	0.000394855	1.36604	0.101017	0.00692804	0.00063795	0.114493	0.00768964
Leaf	0.067921	0.0140044	0.476319	0.0663483	0.00031	0.000115	7.1272	0.45164	0.0014512	0.000213	0.569066	0.0451721
Flower	0.0112547	0.00374806	0.0701538	0.0106743	0.00577219	0.000812904	5.9656	0.220765	0.00153461	0.000841	0.040667	0.00156217
Seed	0.0015446	0.000212	0.137103	0.00710953	0.000123	5.41e-05	0.360149	0.043478	0.000917521	1.12e-05	0.114758	0.0138538
Pod	0.00825795	0.000141897	0.00433426	0.00180773	0.00451832	0.000648627	0.0789272	0.00972235	0.00355319	0.000120547	0.0325771	0.00728323
