# Supplementary material for: Calmodulin-Like (CML) Gene Family in Medicago truncatula: Genome-Wide Identification, Characterization and Expression Analysis
Source: Int J Mol Sci. 2020 Sep 27;21(19):7142. doi: 10.3390/ijms21197142 (PMC7582678; doi:10.3390/ijms21197142)
Supplement: Supplementary file 1 [file ijms-21-07142-s001.zip › ijms-932830 R1 supplementary reformed/Table S3.xlsx]

## Sheet: Salt
Table S3 The expression levels of the MtCML genes under salt and drought stresses from the microarray data
Hydroponic (200 mM NaCl)							Culture (180 mM NaCl)
Gene name	0 h	1 h	2 h	5 h	10 h	24 h	Gene name	0 h	6 h	24 h	48 h
MtCML50	186.967	2193.11	1444.55	480.812	405.93	338.364	MtCML50	195.674	1418.39	554.356	574.31
MtCML47	85.4792	60.3346	65.4165	94.793	95.5583	96.2294	MtCML47	55.8088	82.3414	74.1625	71.2352
MtCML7	1165.46	1761.8	1642.56	2030.95	1771.94	1992.9	MtCML7	456.364	852.343	699.601	566.787
MtCML39	850.745	1323.5	698.257	684.914	723.113	1028.08	MtCML39	429.307	911.427	393.945	294.947
MtCML14	229.99	242.799	597.963	624.169	420.836	381.241	MtCML14	82.1198	189.034	237.542	437.47
MtCML10	298.241	1093.61	796.891	692.882	519.36	355.703	MtCML10	589.495	739.317	677.074	352.295
MtCML20	21.3583	21.6291	19.7388	25.0349	25.1746	32.736	MtCML20	54.1575	28.6447	20.5909	21.9296
MtCML22	340.23	687.402	333.044	382.77	310.663	429.836	MtCML22	601.451	740.531	546.856	413.693
MtCML42	6870.21	6757.94	6654.32	6839.86	6576.04	7135.01	MtCML42	4365.6	6691.73	4903.83	5982.89
MtCML41	6.28215	6.65445	6.14388	6.34137	5.68275	6.21888	MtCML41	7.40395	6.73817	6.29494	6.40447
MtCML15	22.0224	240.221	257.761	299.872	130.362	93.8052	MtCML15	128.633	278.958	116.442	105.589
MtCML16	22.0224	240.221	257.761	299.872	130.362	93.8052	MtCML16	128.633	278.958	116.442	105.589
MtCML44	7.72526	8.41503	7.83709	6.59544	7.28263	8.25827	MtCML44	15.0764	8.14863	8.91946	18.1354
MtCML37	279.596	256.223	197.304	317.109	263.234	111.025	MtCML37	102.501	221.69	119.441	106.235
MtCML49	83.6131	88.3474	109.229	101.096	104.132	110.843	MtCML49	142.013	178.014	132.07	163.917
MtCML48	80.0961	71.6382	29.8619	32.6521	54.1633	39.4143	MtCML48	38.0409	228.167	202.554	215.2
MtCML12	1233.06	1880.15	798.734	744.817	777.109	523.66	MtCML12	862.91	721.183	646	306.112
MtCML24	927.918	623.812	603.287	1335.53	1186.28	715.439	MtCML24	55.3585	488.265	404.563	425.181
MtCML45	275.864	323.498	307.472	325.586	327.151	264.316	MtCML45	144.541	266.145	136.291	129.018
MtCML17	64.6984	12.6966	8.6272	10.0714	12.8549	13.7659	MtCML17	2405.19	440.887	309.902	49.2923
MtCML27	5874.06	5668.64	4779.21	4154.33	5158.09	4457.76	MtCML27	5912.45	4439.19	4007.63	3510.64
MtCML36	799.854	812.992	671.68	658.128	797.206	886.195	MtCML36	629.867	678.333	543.035	459.581
MtCML13	485.701	1584.92	593.643	597.447	646.062	685.944	MtCML13	1115.19	1951.33	1308.75	961.599
MtCML33	627.393	2117.99	1736.79	1444.73	1094.81	1167.31	MtCML33	425.616	632.354	1022.41	1251.28
MtCML38	682.012	494.517	562.41	611.643	648.437	734.996	MtCML38	421.168	508.593	534.515	536.923
MtCML11	559.515	1106.34	829.388	1111.72	843.958	900.564	MtCML11	523.884	1385.37	1113.02	1129.54
MtCML30	148.745	157.898	86.5301	80.2289	53.1184	55.7409	MtCML30	229.046	154.881	85.7086	93.2747
MtCML23	114.402	213.405	180.314	272.401	268.884	315.311	MtCML23	131.319	140.592	247.352	502.188
MtCML3	209.911	250.742	192.157	159.958	145.533	138.965	MtCML3	327.395	461.391	278.207	233.341
Medicago truncatula Gene Expression Atlas (https://mtgea.noble.org/v3), 2019-11-27 01:56:39

## Sheet: Drought
Table S3 The expression level of the MtCML genes under salt and drought stresses from the microarray data
Root											Shoot
Gene name	Drought 2 d	Drought 3 d	Drought 4 d	Drought 7 d	Drought 10 d	Drought 14 d	Rewatered 1 d	Control 2 d	Control 4 d		Gene name	Drought 2 d	Drought 3 d	Drought 4 d	Drought 7 d	Drought 10 d	Drought 14 d	Rewatered 1 d	Control 2 d	Control 4 d
MtCML50	115.016	349.827	929.339	1129.92	1286.61	1812.61	89.8674	101.851	88.0784		MtCML50	550.033	588.288	1002.86	661.281	641.647	649.219	577.301	351.34	449.242
MtCML47	183.03	207.9	294.688	318.467	341.21	317.12	130.33	145.189	136.867		MtCML47	109.537	133.06	289.68	322.746	330.794	327.704	102.098	61.5496	103.272
MtCML7	344.446	156.784	47.0706	46.777	59.9298	51.6489	281.503	227.016	326.978		MtCML7	15.7288	10.7931	13.0455	10.0041	10.0081	12.0194	15.5237	14.0526	16.3862
MtCML39	355.55	219.829	91.13	58.5911	62.3517	42.9602	509.401	472.022	604.758		MtCML39	47.3683	34.4238	33.7291	27.6754	25.0151	24.0978	27.6786	29.7885	49.6942
MtCML14	422.278	328.074	194.589	120.179	129.032	148.719	803.057	1004	818.108		MtCML14	17.1529	21.4455	80.0636	102.629	84.3076	134.385	23.7524	13.4322	24.0416
MtCML10	723.221	1256.11	1487.58	974.216	1136.95	1308.71	659.098	458.743	456.228		MtCML10	37.0015	39.9198	128.647	43.5637	50.8108	52.5222	21.6786	26.2021	42.8084
MtCML20	25.6143	22.249	33.8736	44.3898	61.2426	74.3266	34.1129	33.1426	32.964		MtCML20	199.298	167.54	161.477	162.713	188.15	165.526	254.708	142.149	196.326
MtCML22	458.734	228.146	67.6783	47.8717	36.2371	35.1364	1069	694.836	438.343		MtCML22	11.3668	10.1042	8.64556	7.33263	8.74745	8.60649	10.7764	8.32326	8.45315
MtCML42	4139.99	3300.61	3412.51	3314.65	3223.39	2830.64	5265.18	5447.89	5040.59		MtCML42	2553.37	2100.44	2853.21	2432.87	2106.11	2474.89	2400.29	2101.21	2245.54
MtCML41	6.43695	5.92654	6.76231	6.40366	5.60315	6.50415	6.44371	6.21057	6.54873		MtCML41	7.0272	7.04378	8.86938	7.40964	7.69496	7.50098	6.06926	7.0509	7.4813
MtCML15	56.7347	141.276	164.241	197.51	233.778	378.833	100.699	62.5995	28.8644		MtCML15	74.6248	35.2391	104.931	106.139	108.365	125.969	51.0187	22.7312	30.1271
MtCML16	56.7347	141.276	164.241	197.51	233.778	378.833	100.699	62.5995	28.8644		MtCML16	74.6248	35.2391	104.931	106.139	108.365	125.969	51.0187	22.7312	30.1271
MtCML44	6.98516	6.88881	11.5018	12.5323	12.0323	15.6937	13.2532	26.829	26.2721		MtCML44	8.65304	9.63251	15.7188	24.9539	19.0851	15.6345	11.4111	9.27255	8.92365
MtCML37	352.337	276.059	109.763	90.9045	119.574	86.0415	293.568	239.865	186.413		MtCML37	65.0449	47.2382	43.4644	29.7546	26.7271	32.0559	22.2012	51.5331	44.8493
MtCML49	206.219	212.327	175.713	87.6806	87.7706	53.571	303.931	215.443	210.118		MtCML49	13.658	13.6266	15.4383	12.8513	12.7715	14.0969	12.371	14.1767	13.2403
MtCML48	44.8309	31.8132	12.2669	10.1559	12.8212	8.71011	19.8974	29.9091	32.081		MtCML48	62.8608	69.7862	102.988	34.8917	16.4766	18.3756	34.2235	58.5616	82.2554
MtCML12	1671.76	1473.08	1015.66	785.961	773.743	483.753	2200.13	1490.86	1281.94		MtCML12	763.211	632.906	678.6	623.781	358.758	326.054	617.363	622.083	749.003
MtCML24	389.219	394.66	181.286	238.184	250.007	225.215	388.4	250.878	258.039		MtCML24	34.571	36.8868	94.3626	40.8468	22.2356	34.9422	29.2658	31.2446	43.3384
MtCML45	201.61	197.153	108.357	102.59	109.383	117.8	219.308	179.798	180.075		MtCML45	53.4739	40.9519	52.9588	44.7242	49.7679	48.1691	44.6197	42.9435	49.5012
MtCML17	1032.86	822.394	596.512	517.658	606.949	362.906	680.685	608.097	651.476		MtCML17	8.21764	8.11589	7.92729	18.1549	13.8367	16.8575	9.95518	8.89821	8.93479
MtCML27	7325.85	6716.92	7614.61	7499.14	7552.26	7563.36	7274.95	7286.22	6993.19		MtCML27	5082.12	5024.03	4912.41	5785.38	5545.66	5451.23	5105.87	4959.45	5228.42
MtCML36	1001.18	877.218	786.626	690.279	632.842	475.228	868.022	907.579	871.858		MtCML36	722.721	772.953	620.536	736.42	654.494	629.667	724.937	682.322	676.949
MtCML13	580.937	951.698	1565.11	1126.77	1210.98	1598.86	374.993	457.389	389.441		MtCML13	1387.02	1185.75	1357.59	1185.15	1038.71	1023.95	1051.29	999.765	1099.37
MtCML33	542.958	437.873	298.182	355.627	523.395	814.576	411.062	224.437	223.544		MtCML33	197.432	102.374	212.798	278.791	227.947	449.997	188.693	75.7443	99.5595
MtCML38	720.044	816.344	967.193	966.568	1022.27	977.813	765.594	762.859	765.688		MtCML38	785.819	811.365	1044.56	966.762	919.961	974.324	764.621	658.11	720.067
MtCML11	395.103	371.088	440.466	390.722	424.137	579.226	488.392	466.683	518.438		MtCML11	320.345	288.037	420.138	390.096	386.702	378.037	395.429	274.572	258.048
MtCML30	392.633	341.763	224.027	242.595	349.376	365.072	210.009	440.172	352.461		MtCML30	1154.93	1164.71	1119.04	1272.14	1172.51	1127.16	876.194	736.144	1111.45
MtCML23	130.394	151.202	219.464	206.843	231.351	281.076	195.035	122.472	92.8131		MtCML23	448.595	456.272	347.376	297.062	281.616	259.462	675.961	336.903	493.483
MtCML3	682.255	299.971	515.651	1057.67	1689.75	1483.41	580.795	1305.5	689.098		MtCML3	683.923	607.219	351.745	557.709	1243.86	1539.39	905.814	1143.19	881.553
