# Supplementary material for: Calmodulin-Like (CML) Gene Family in Medicago truncatula: Genome-Wide Identification, Characterization and Expression Analysis
Source: Int J Mol Sci. 2020 Sep 27;21(19):7142. doi: 10.3390/ijms21197142 (PMC7582678; doi:10.3390/ijms21197142)
Supplement: Supplementary file 1 [file ijms-21-07142-s001.zip › ijms-932830 R1 supplementary reformed/Table S4.xlsx]

## Sheet: Sheet1
Table S4 The relative expression of MtCML genes in cold treatment
	MtCML2		MtCML19		MtCML16		MtCML6		MtCML33		MtCML47
	Relative expression	SEM	Relative expression	SEM	Relative expression	SEM	Relative expression	SEM	Relative expression	SEM	Relative expression	SEM
CK-0h	1	0.148574	1	0.214037	1	0.0740075	1	0.0920874	1	0.230736	1	0.0709951
CK-1h	0.918064	0.100093	0.486328	0.123053	0.988514	0.0603882	1.55273	0.0705841	1.95549	0.0864675	2.75745	0.30147
CK-6h	13.0563	0.948808	10.173	1.10528	0.287839	0.0194552	5.18513	0.203805	4.35698	0.596588	3.04547	0.349677
CK-12h	8.33973	1.00131	1.75321	0.444057	0.48971	0.0430062	0.0615	0.0251436	1.68568	0.233945	3.1895	0.494647
CK-24h	0.376312	0.0802171	1.38511	0.00637524	1.47086	0.0667145	0.051	0.000707254	3.48219	0.564462	0.780965	0.0751383
Cold-0h	1	0.148574	1	0.214037	1	0.0740075	1	0.0920874	1	0.230736	1	0.0709951
Cold-1h	0.532186	0.0245502	0.16532	0.0188793	0.527289	0.0261084	0.745132	0.0330251	1.85998	0.121302	0.821692	0.0510601
Cold-6h	3.68076	0.404968	3.12387	0.0994796	3.80175	0.188242	0.585488	0.0523388	8.57416	0.868887	3.49025	0.519885
Cold-12h	0.391388	0.0927067	0.933036	0.116404	6.11916	0.37314	1	0.0920874	1.55473	0.304728	1.8025	0.21777
Cold-24h	1.59476	0.0877918	1.35661	0.110281	1.00695	0.0399819	1.05778	0.0920874	0.797374	0.106258	0.653684	0.106311
