# Supplementary material for: Calmodulin-Like (CML) Gene Family in Medicago truncatula: Genome-Wide Identification, Characterization and Expression Analysis
Source: Int J Mol Sci. 2020 Sep 27;21(19):7142. doi: 10.3390/ijms21197142 (PMC7582678; doi:10.3390/ijms21197142)
Supplement: Supplementary file 1 [file ijms-21-07142-s001.zip › ijms-932830 R1 supplementary reformed/Table S5.xlsx]

## Sheet: Sheet1
Table S5 The promoter information of MtCML genes
Gene name	Gene ID	Cis-element name	Sequence	Function	Location
MtActin	Medtr7g093260.1	Box 4	ATTAAT	light responsiveness	+270
		GARE-motif	TCTGTTG	gibberellin-responsive	-898
		P-box	CCTTTTG	gibberellin-responsive	+122
		TCA-element	CACGTG	salicylic acid responsiveness	-383/-413/+612
MtCML1	Medtr1g019600.1	Box 4	ATTAAT	light responsiveness	+217 / -911 / -915
MtCML2	Medtr1g019610.1	CGTCA-motif	CGTCA	MeJA-responsiveness	+242
		LTR	CCGAAA	low-temperature responsiveness	-760
MtCML3	Medtr1g019640.1	ABRE	ACGTG	abscisic acid responsiveness	-470
		CGTCA-motif	CGTCA	MeJA-responsiveness	-131 / +160
		P-box	CCTTTTG	gibberellin-responsive	+708
		TGA-element	AACGAC	auxin-responsive	+339
MtCML4	Medtr1g019660.1	P-box	CCTTTTG	gibberellin-responsive	-82
		TCA-element	CCATCTTTTT	salicylic acid responsiveness	+499
MtCML5	Medtr1g030440.1	GARE-motif	TCTGTTG	gibberellin-responsive	+866
		TGA-element	AACGAC	auxin-responsive	-190
MtCML6	Medtr1g032070.1	ABRE	ACGTG	abscisic acid responsiveness	+773 / -106
		CGTCA-motif	CGTCA	MeJA-responsiveness	+125
		LTR	CCGAAA	low-temperature responsiveness	+648
		TATC-box	TATCCCA	gibberellin-responsiveness	+572
MtCML7	Medtr1g041285.1	ABRE	ACGTG	abscisic acid responsiveness	-107
		TGA-element	AACGAC	auxin-responsive	+152
		circadian	CAAAGATATC	circadian control	-712
MtCML8	Medtr1g046950.1	MBS	CAACTG	drought-inducibility	+143
MtCML9	Medtr1g047100.1	ABRE	ACGTG	abscisic acid responsiveness	-827
		CGTCA-motif	CGTCA	MeJA-responsiveness	+829
MtCML10	Medtr1g076650.1	ABRE	ACGTG	abscisic acid responsiveness	+496
		AuxRR-core	GGTCCAT	auxin responsiveness	+570
		TGA-element	AACGAC	auxin-responsive	+717
MtCML11	Medtr2g086560.1	ABRE	ACGTG	abscisic acid responsiveness	-1057
MtCML12	Medtr2g098890.1	circadian	CAAAGATATC	circadian control	-868
MtCML13	Medtr3g067610.1	ABRE	ACGTG	abscisic acid responsiveness	+557
		CGTCA-motif	CGTCA	MeJA-responsiveness	-1076
		TGA-element	AACGAC	auxin-responsive	-905
MtCML14	Medtr3g088655.1	ABRE	ACGTG	abscisic acid responsiveness	+392 / +414
		AuxRR-core	GGTCCAT	auxin responsiveness	-480
MtCML15	Medtr3g089070.1	TATC-box	TATCCCA	gibberellin-responsiveness	+963
MtCML16	Medtr3g089090.1	LTR	CCGAAA	low-temperature responsiveness	+687
		TGACG-motif	TGACG	MeJA-responsiveness	-346 / -817
		TCA-element	CCATCTTTTT	salicylic acid responsiveness	-256
MtCML17	Medtr3g109320.1	TCA-element	CCATCTTTTT	salicylic acid responsiveness	-420
MtCML18	Medtr4g067270.1	ABRE	ACGTG	abscisic acid responsiveness	-633
MtCML19	Medtr4g082050.1	ABRE	ACGTG	abscisic acid responsiveness	-227 / +464
		CGTCA-motif	CGTCA	MeJA-responsiveness	-243 / -797 / +817
		LTR	CCGAAA	low-temperature responsiveness	+718
		GARE-motif	TCTGTTG	gibberellin-responsive	+282
		TGA-element	AACGAC	auxin-responsive	-233 / -436
MtCML20	Medtr4g086260.1	ABRE	ACGTG	abscisic acid responsiveness	-718 / -627 / +956
		GARE-motif	TCTGTTG	gibberellin-responsive	+211 / -183
		MBS	CAACTG	drought-inducibility	-815
MtCML21	Medtr4g103630.1	ABRE	ACGTG	abscisic acid responsiveness	-698 / -922
		AuxRE	TGTCTCAATAAG	auxin-responsive	-262 / -292
		CGTCA-motif	CGTCA	MeJA-responsiveness	-881
		GARE-motif	TCTGTTG	gibberellin-responsive	-992
MtCML22	Medtr4g112460.1	ABRE	ACGTG	abscisic acid responsiveness	+907
		CGTCA-motif	CGTCA	MeJA-responsiveness	-905
MtCML23	Medtr4g115170.1	ABRE	ACGTG	abscisic acid responsiveness	-642
		TGA-element	AACGAC	auxin-responsive	-707
MtCML24	Medtr4g127560.1	ABRE	ACGTG	abscisic acid responsiveness	-657
MtCML25	Medtr5g008695.1	ABRE	ACGTG	abscisic acid responsiveness	-387
		TGA-element	AACGAC	auxin-responsive	-792 / +961 / +922
MtCML26	Medtr5g008705.1	CGTCA-motif	CGTCA	MeJA-responsiveness	+584
		TGA-element	AACGAC	auxin-responsive	-894 / -956 / -995
MtCML27	Medtr5g011850.1	TCA-element	CCATCTTTTT	salicylic acid responsiveness	-562 / +890
		TGA-element	AACGAC	auxin-responsive	+969
MtCML28	Medtr5g011920.1	MBS	CAACTG	drought-inducibility	+182
MtCML29	Medtr5g017510.1	ABRE	ACGTG	abscisic acid responsiveness	-853
MtCML30	Medtr5g017550.1	P-box	CCTTTTG	gibberellin-responsive	-668
MtCML31	Medtr5g017560.1	P-box	CCTTTTG	gibberellin-responsive	-600
MtCML32	Medtr5g025690.1	ABRE	ACGTG	abscisic acid responsiveness	+718
		circadian	CAAAGATATC	circadian control	+275
MtCML33	Medtr5g079340.1	ABRE	ACGTG	abscisic acid responsiveness	+454
		CGTCA-motif	CGTCA	MeJA-responsiveness	+888
		LTR	CCGAAA	low-temperature responsiveness	+882
		MBS	CAACTG	drought-inducibility	-825
MtCML34	Medtr6g007613.1	CGTCA-motif	CGTCA	MeJA-responsiveness	-405 / +623
MtCML35	Medtr6g023460.1	ABRE	ACGTG	abscisic acid responsiveness	+256 / -390 / +337
		CGTCA-motif	CGTCA	MeJA-responsiveness	-797
		MBS	CAACTG	drought-inducibility	+590
MtCML36	Medtr6g079570.1	CGTCA-motif	CGTCA	MeJA-responsiveness	+473
		TCA-element	CCATCTTTTT	salicylic acid responsiveness	+771
MtCML37	Medtr7g011010.1	CGTCA-motif	CGTCA	MeJA-responsiveness	-476 / -728
		MBS	CAACTG	drought-inducibility	+767
		TCA-element	CCATCTTTTT	salicylic acid responsiveness	+1004
		circadian	CAAAGATATC	circadian control	-619
MtCML38	Medtr7g074020.1	ABRE	ACGTG	abscisic acid responsiveness	-549
		TGA-element	AACGAC	auxin-responsive	-410
MtCML39	Medtr7g074240.1	ABRE	ACGTG	abscisic acid responsiveness	+743
MtCML40	Medtr7g075040.1	MBS	CAACTG	drought-inducibility	-583
MtCML41	Medtr7g089760.1	ABRE	ACGTG	abscisic acid responsiveness	+728 / -874
MtCML42	Medtr7g090450.1	ABRE	ACGTG	abscisic acid responsiveness	-816
		AuxRR-core	GGTCCAT	auxin responsiveness	-1044
		TCA-element	CCATCTTTTT	salicylic acid responsiveness	+425
MtCML43	Medtr7g451050.1	ABRE	ACGTG	abscisic acid responsiveness	-671
		TCA-element	CCATCTTTTT	salicylic acid responsiveness	+260
MtCML44	Medtr8g036075.1	P-box	CCTTTTG	gibberellin-responsive	-122
		TCA-element	CCATCTTTTT	salicylic acid responsiveness	+986
MtCML45	Medtr8g066630.1	TCA-element	CCATCTTTTT	salicylic acid responsiveness	+744
MtCML46	Medtr8g069915.1	CGTCA-motif	CGTCA	MeJA-responsiveness	-566
		circadian	CAAAGATATC	circadian control	+855
MtCML47	Medtr8g070510.1	ABRE	ACGTG	abscisic acid responsiveness	-655
		LTR	CCGAAA	low-temperature responsiveness	+1642
		TGACG-motif	TGACG	MeJA-responsiveness	-1085
MtCML48	Medtr8g078270.1	CGTCA-motif	CGTCA	MeJA-responsiveness	+348
		TCA-element	CCATCTTTTT	salicylic acid responsiveness	+970
		TGA-element	AACGAC	auxin-responsive	-345/ -511
MtCML49	Medtr8g105230.1	ABRE	ACGTG	abscisic acid responsiveness	+675
		CGTCA-motif	CGTCA	MeJA-responsiveness	+1145 / -673
		TCA-element	CCATCTTTTT	salicylic acid responsiveness	+397
		TGA-element	AACGAC	auxin-responsive	+828
MtCML50	Medtr8g107110.1	ABRE	ACGTG	abscisic acid responsiveness	+675
		CGTCA-motif	CGTCA	MeJA-responsiveness	-673 / +1145
		TCA-element	CCATCTTTTT	salicylic acid responsiveness	+397
		TGA-element	AACGAC	auxin-responsive	+828

## Sheet: Sheet2
Table S5 The promoter information of MtCML genes
Cis-element name	Gene number	Fuction
ABRE	28	abscisic acid responsiveness
TGA-element	14	auxin-responsive
AuxRR-core	3	auxin-responsive
Circadian	10	circadian control
MBS	7	drought-inducibility
P-box	5	gibberellin-responsive
GARE-motif	4	gibberellin-responsive
LTR	6	low-temperature responsiveness
CGTCA-motif	20	MeJA-responsiveness
TCA-element	13	salicylic acid responsiveness
