# Supplementary material for: Calmodulin-Like (CML) Gene Family in Medicago truncatula: Genome-Wide Identification, Characterization and Expression Analysis
Source: Int J Mol Sci. 2020 Sep 27;21(19):7142. doi: 10.3390/ijms21197142 (PMC7582678; doi:10.3390/ijms21197142)
Supplement: Supplementary file 1 [file ijms-21-07142-s001.zip › ijms-932830 R1 supplementary reformed/Table S6.xlsx]

## Sheet: Table S8
Table S6 Sequences of primers used in qRT-PCR.
Gene Name	Forward primer sequence (5′ → 3′)	Reverse primer sequence (5′ → 3′)
MtCML2	GAGAGTGCCTATGGATCAAATCA	CCCTCCATCCAGGATAGTAAGA
MtCML6	TCACCGAGGATTTGGAACAC	GCATCAACCTCACGGATCATA
MtCML16	CAGAGCTAAGACAAAGGCTAAGA	CTCTCCACCTTCTTCCATCAAA
MtCML19	TGCATCACTCTTTCAAGCTACT	AATCCTCATCACACTCCACTTT
MtCML33	GGTGAGAAATGCTCGTTGAATG	GAGCCATCATCTTCTTGAACTCT
MtCML47	ACTTCTTTGTCTTGTCTACCTTCTC	GCTGACATACCCGTCCTTATTC
MtActin	CCCACTGGATGTCTGTAGGTT	AGAATTAAGTAGCAGCGCAAA
MtCML7	CCAACAGAGGAAGAACTCCAA	CTTCATCAGCATCAGTTTCTTTCA
MtCML14	GATGAGTTGGAGAGGGATCTTG	TCTACAATCCTTCCCACTACTTTC
MtCML17	CACCAAACTCAATGCCTCATC	TTCCATTCCGAAGACAGTAACA
MtCML20	GGAGTACAAAGCTACCCTGAAA	CCTTCTTCTGTGCCTCCATAAA
MtCML22	GGGTCAGCCACTTACATACAA	CAGAAGCAGATCGAGCCATAA
