# Supplementary material for: Calmodulin-Like (CML) Gene Family in Medicago truncatula: Genome-Wide Identification, Characterization and Expression Analysis
Source: Int J Mol Sci. 2020 Sep 27;21(19):7142. doi: 10.3390/ijms21197142 (PMC7582678; doi:10.3390/ijms21197142)
Supplement: Supplementary file 1 [file ijms-21-07142-s001.zip › ijms-932830 R1 supplementary reformed/Table S7.xlsx]

## Sheet: M. tuncatula
Table S7 The percentages of identity between pairs of paralogous MtCML proteins
Gene name/ID in Medicago truncatula	Gene name/ID in Medicago truncatula	Identity (%)
MtCML1/Medtr1g019600.1	MtCML2/Medtr1g019610.1	0.4632
	MtCML3/Medtr1g019640.1	0.4632
MtCML2/Medtr1g019610.1	MtCML3/Medtr1g019640.1	0.8842
	MtCML4/Medtr1g019660.1	0.8526
MtCML3/Medtr1g019640.1	MtCML4/Medtr1g019660.1	0.9158
MtCML5/Medtr1g030440.1	MtCML13/Medtr3g067610.1	0.3462
	MtCML14/Medtr3g088655.1	0.6424
	MtCML18/Medtr4g067270.1	0.3151
	MtCML39/Medtr7g074240.1	0.2695
MtCML6/Medtr1g032070.1	MtCML8/Medtr1g046950.1	0.45
	MtCML13/Medtr3g067610.1	0.5362
	MtCML33/Medtr5g079340.1	0.4964
	MtCML49/Medtr8g105230.1	0.6129
MtCML7/Medtr1g041285.1	MtCML10/Medtr1g076650.1	0.86
MtCML8/Medtr1g046950.1	MtCML9/Medtr1g047100.1	0.8085
	MtCML13/Medtr3g067610.1	0.6618
	MtCML26/Medtr5g008705.1	0.6923
	MtCML33/Medtr5g079340.1	0.7372
MtCML9/Medtr1g047100.1	MtCML13/Medtr3g067610.1	0.625
	MtCML26/Medtr5g008705.1	0.7154
	MtCML33/Medtr5g079340.1	0.7482
MtCML12/Medtr2g098890.1	MtCML18/Medtr4g067270.1	0.8467
	MtCML23/Medtr4g115170.1	0.3846
	MtCML33/Medtr5g079340.1	0.4029
	MtCML41/Medtr7g089760.1	0.7133
MtCML13/Medtr3g067610.1	MtCML26/Medtr5g008705.1	0.5794
	MtCML33/Medtr5g079340.1	0.7279
MtCML14/Medtr3g088655.1	MtCML18/Medtr4g067270.1	0.3511
	MtCML39/Medtr7g074240.1	0.3145
MtCML15/Medtr3g089070.1	MtCML16/Medtr3g089090.1	0.928
	MtCML21/Medtr4g103630.1	0.7357
MtCML16/Medtr3g089090.1	MtCML21/Medtr4g103630.1	0.7338
MtCML17/Medtr3g109320.1	MtCML37/Medtr7g011010.1	0.375
	MtCML39/Medtr7g074240.1	0.5493
MtCML18/Medtr4g067270.1	MtCML23/Medtr4g115170.1	0.5159
	MtCML41/Medtr7g089760.1	0.7838
MtCML19/Medtr4g082050.1	MtCML24/Medtr4g127560.1	0.4701
	MtCML32/Medtr5g025690.1	0.486
	MtCML37/Medtr7g011010.1	0.4815
MtCML20/Medtr4g086260.1	MtCML29/Medtr5g017510.1	0.4663
	MtCML30/Medtr5g017550.1	0.4579
	MtCML31/Medtr5g017560.1	0.4663
	MtCML49/Medtr8g105230.1	0.4468
MtCML21/Medtr4g103630.1	MtCML48/Medtr8g078270.1	0.2569
MtCML22/Medtr4g112460.1	MtCML45/Medtr8g066630.1	0.5195
	MtCML46/Medtr8g069915.1	0.7086
MtCML23/Medtr4g115170.1	MtCML41/Medtr7g089760.1	0.4744
	MtCML50/Medtr8g107110.1	0.4125
MtCML24/Medtr4g127560.1	MtCML32/Medtr5g025690.1	0.6508
	MtCML37/Medtr7g011010.1	0.6256
	MtCML39/Medtr7g074240.1	0.4607
MtCML25/Medtr5g008695.1	MtCML33/Medtr5g079340.1	0.6838
MtCML26/Medtr5g008705.1	MtCML33/Medtr5g079340.1	0.6923
MtCML27/Medtr5g011850.1	MtCML28/Medtr5g011920.1	0.4074
MtCML29/Medtr5g017510.1	MtCML30/Medtr5g017550.1	0.9105
	MtCML31/Medtr5g017560.1	1
MtCML30/Medtr5g017550.1	MtCML31/Medtr5g017560.1	0.9105
MtCML32/Medtr5g025690.1	MtCML37/Medtr7g011010.1	0.7874
MtCML34/Medtr6g007613.1	MtCML38/Medtr7g074020.1	0.9235
MtCML35/Medtr6g023460.1	MtCML48/Medtr8g078270.1	0.5414
MtCML36/Medtr6g079570.1	MtCML50/Medtr8g107110.1	0.7292
MtCML39/Medtr7g074240.1	MtCML41/Medtr7g089760.1	0.3595
MtCML40/Medtr7g075040.1	MtCML44/Medtr8g036075.1	0.6219
MtCML42/Medtr7g090450.1	MtCML44/Medtr8g036075.1	0.4276
MtCML43/Medtr7g451050.1	MtCML47/Medtr8g070510.1	0.4109
MtCML45/Medtr8g066630.1	MtCML46/Medtr8g069915.1	0.5235

## Sheet: A. thaliana
Table S7 The percentages of identity between pairs of paralogous MtCML proteins
Gene name/ID in Medicago truncatula	Gene name/ID in Arabidopsis thaliana	Identity (%)
MtCML7/Medtr1g041285.1	AtCML11/AT3G22930.1	0.8425
	AtCML8/AT4G14640.1.	0.8345
MtCML10/Medtr1g076650.1	AtCML11/AT3G22930.1	0.8252
MtCML11/Medtr2g086560.1	AtCML48/AT2G27480	0.4648
MtCML12/Medtr2g098890.1	AtCML7/AT1G05990.1	0.7417
	AtCML5/AT2G43290.1	0.6393
	AtCML4/AT3G59440.1	0.6184
MtCML14/Medtr3g088655.1	AtCML44/AT1G21550.1	0.4323
MtCML18/Medtr4g067270.1	AtCML7/AT1G05990.1	0.8067
	AtCML5/AT2G43290.1	0.7516
	AtCML4/AT3G59440.1	0.7517
MtCML20/Medtr4g086260.1	AtCML30/AT2G15680.1	0.2806
MtCML27/Medtr5g011850.1	AtCML13/AT1G12310.1	0.8716
	AtCML14/AT1G62820.1	0.8311
MtCML33/Medtr5g079340.1	AtCML23/AT1G66400.1	0.558
MtCML37/Medtr7g011010.1	AtCML45/AT3G29000.1	0.4233
MtCML42/Medtr7g090450.1	AtCML35/AT2G41410.1	0.5694
MtCML48/Medtr8g078270.1	AtCML41/AT3G50770.1	0.4878
MtCML50/Medtr8g107110.1	AtCML27/AT1G18210.1	0.5882
	AtCML26/AT1G73630.1	0.5878
